# Supplementary material for: Structural insights into the activation of ataxia-telangiectasia mutated by oxidative stress
Source: Sci Adv. 2023 Sep 27;9(39):eadi8291. doi: 10.1126/sciadv.adi8291 (PMC10530080; doi:10.1126/sciadv.adi8291)
Supplement: Supplementary file 2 — Movies S1 to S5 [file sciadv.adi8291_movies_s1_to_s5.zip]

Archive with 5 entries (5 files):
- adi8291_Movie_S1.mp4
- adi8291_Movie_S2.mp4
- adi8291_Movie_S3.mp4
- adi8291_Movie_S4.mp4
- adi8291_Movie_S5.mp4
